# Supplementary material for: Polyphenolic Extracts from Spent Coffee Grounds Prevent H2O2-Induced Oxidative Stress in Centropomus viridis Brain Cells
Source: Molecules. 2021 Oct 14;26(20):6195. doi: 10.3390/molecules26206195 (PMC8540615; doi:10.3390/molecules26206195)
Supplement: Supplementary file 1 [file molecules-26-06195-s001.zip]

Archive with 5 entries (5 files):
- File S4_Cafe 1_cumarico.pdf
- File S5_Cafe 1_ferulico.pdf
- File S1_Cafe 1_quinico.pdf
- File S3_Cafe 1_cafeico.pdf
- File S2_Cafe 1_galico.pdf
